# Supplementary material for: The COVID-19 and chloroquine infodemic: Cross-sectional observational study of content analysis on YouTube
Source: PLoS One. 2023 Sep 28;18(9):e0286964. doi: 10.1371/journal.pone.0286964 (PMC10538733; doi:10.1371/journal.pone.0286964)
Supplement: S1 Table — 1Geographical origin: 1: France; 2: USA; 3: Suisse; 4: Belgique; 5: Canada; 6: Asie; 7: Afrique; 8: other.2Source: 1: hospital foundation/organization; 2: media, news channel; 3: radio station; 4: newspaper media; 5: website; 6: individual video; 7: health professional video; 8: government organization video; 9: educational video; 10: other. 3Nature of video content: 0: not factual 1: in favor of chloroquine; 2: against chloroquine; 3: do not take part. 4Non-factual information: 1: erroneous data; 2: racist or discriminatory comments; 3: conspiracy theories; 4: unfounded general recommendations; 5: other.5Gender of the presenter: 0: female; 1: male; 2: both.6Presenter is a politician: 0: no; 1: yes.7For each item of the DISCERN score: 1: quality criterion totally not fulfilled; 2: quality criterion very not fulfilled; 3: quality criterion partially not fulfilled; 4: quality criterion partially fulfilled; 5: quality criterion totally fulfilled. 8For each item of the JAMA score: 0: quality criterion not fulfilled; 1: quality criterion fulfilled. (XLSX) [file pone.0286964.s004.xlsx]

## Sheet: base de données
Video Number	Geographical origin1	Duration (min)	Date	Views	Likes	Dislikes	Comments	Source2	Nature of video content3	Non-factual information4	Gender of the presenter5	Presenter is a politician6	DISCERN 1 YLN7	DISCERN 1 CP7	DISCERN 2 YLN7	DISCERN 2 CP7	DISCERN 3 YLN7	DISCERN 3 CP7	DISCERN 4 YLN7	DISCERN 4 CP7	DISCERN 5 YLN7	DISCERN 5 CP7	DISCERN 6 YLN7	DISCERN 6 CP7	DISCERN 7 YLN7	DISCERN 7 CP7	DISCERN 8 YLN7	DISCERN 8 CP7	DISCERN 9 YLN7	DISCERN 9 CP7	DISCERN 10 YLN7	DISCERN 10 CP7	DISCERN 11 YLN7	DISCERN 11 CP7	DISCERN 12 YLN7	DISCERN 12 CP7	DISCERN 13 YLN7	DISCERN 13 CP7	DISCERN 14 YLN7	DISCERN 14 CP7	DISCERN 15 YLN7	DISCERN 15CP7	DISCERN sum YLN	DISCERN sum CP	DISCERN sum mean	DISCERN 16 YLN7	DISCERN 16 CP7	DISCERN final score	JAMA 1 YLN8
1	1	00:06:59	2020-02-28	2148886				1	1		1	0	5	5	5	5	5	4	5	3	5	3	1	3	1	3	5	4	5	5	5	4	1	1	1	1	1	1	5	4	1	1	50	46	48	4	3	3	1
2	1	00:18:25	2020-03-16	1479085				1	1		1	0	5	5	5	5	5	5	5	5	5	5	1	3	5	5	1	3	1	2	5	5	1	1	5	4	1	2	1	3	1	3	42	52	47	4	4	4	1
3	2	00:02:26	2020-03-19	1358298	9300	635	549	2	1		1	1	3	3	3	3	2	2	1	2	1	1	1	2	1	2	2	3	1	1	1	2	1	1	1	1	1	1	1	2	1	1	20	26	23	1	1	1	1
4	1	00:07:54	2020-03-24	1241322				1	1		1	0	5	5	5	5	5	5	4	4	4	4	4	3	1	3	4	4	4	2	4	3	5	4	4	3	1	3	1	3	1	2	48	50	49	4	4	4	1
5	2	00:17:28	2020-03-10	1137648	17000	389	2846	9	3		1	0	5	5	5	5	5	5	5	5	5	5	5	4	4	5	5	5	5	5	5	3	5	4	5	3	1	2	1	3	1	2	57	58	57.5	5	4	4	1
6	8	00:09:02	2020-03-17	828233	11000	394	2533	9	1		1	0	5	5	5	5	5	5	5	5	5	5	5	3	5	5	5	2	5	5	5	2	1	1	1	2	1	1	1	3	1	2	54	49	51.5	5	3	4	1
7	1	00:07:13	2020-04-09	822098	7600	529	2423	2	1		1	1	4	5	4	5	4	3	1	1	1	1	2	2	1	1	5	2	4	1	4	2	2	2	5	4	5	3	1	3	5	3	43	34	38.5	4	2	3	1
8	2	00:05:21	2020-03-23	774025	5700	1900	7258	2	3		1	0	5	5	5	5	5	5	5	5	5	4	5	5	4	5	5	5	5	2	5	3	5	4	5	2	5	3	5	5	4	2	68	58	63	5	4	5	1
9	5	00:10:19	2020-04-01	767061	25524	1215	2845	9	3		1	0	5	5	5	5	5	5	5	5	5	4	5	5	4	4	5	5	5	5	5	4	5	4	5	2	5	2	5	5	5	4	69	62	65.5	5	4	5	1
10	1	00:13:16	2020-04-26	647727	3689	349	1595	2	1		1	0	4	3	4	3	3	3	2	3	1	3	4	3	1	2	5	3	4	1	4	2	2	1	4	2	1	1	1	2	1	1	37	31	34	4	2	3	1
11	1	00:24:13	2020-03-23	625762	15543	1142		6	3		1	0	5	3	5	3	5	4	2	2	2	2	1	3	2	3	5	5	4	1	1	1	1	1	1	1	1	1	5	5	1	2	40	36	38	3	2	2	1
12	1	00:19:00	2020-05-14	621386	12776	596	3288	2	1		1	0	5	3	5	3	5	2	2	2	2	2	2	1	2	2	4	3	2	1	1	1	2	1	2	1	2	1	1	2	1	1	36	25	30.5	2	1	2	1
13	1	00:06:36	2020-03-24	582775	1100	891		6	0	3	1	1	2	3	4	3	1	2	1	2	1	1	1	2	1	1	1	2	1	1	1	1	1	1	1	1	1	1	1	1	1	1	18	22	20	1	1	1	1
14	1	00:06:20	2020-03-23	246702	4197	234	1239	2	1		1	0	5	3	5	3	5	3	1	3	1	2	2	2	1	1	5	4	1	2	1	3	1	3	1	3	1	2	1	3	1	1	31	35	33	3	3	3	1
15	2	00:08:49	2020-04-12	523675	4148	7160	6626	4	3		0	0	5	4	5	4	5	4	4	5	5	5	5	4	5	4	5	5	1	3	1	2	1	3	1	2	1	1	1	3	1	2	45	49	47	4	4	4	1
16	1	00:11:47	2020-03-26	508385				7	1		1	0	5	4	5	4	3	3	1	2	1	2	1	3	1	1	5	2	1	1	5	3	1	1	5	3	1	2	1	2	1	1	32	31	31.5	2	2	2	1
17	2	00:03:04	2020-03-22	466432	19818	351	2208	7	1		1	0	5	4	5	4	5	4	3	4	4	3	3	3	5	3	4	3	5	5	5	3	1	1	2	2	1	1	1	2	1	1	48	41	44.5	3	3	3	1
18	1	00:02:53	2020-03-24	452140	3739	669	1546	4	1		1	0	5	3	5	3	5	3	3	3	3	2	4	3	1	2	5	3	1	3	1	3	1	1	1	2	1	1	1	2	1	1	37	33	35	2	2	2	1
19	1	00:31:19	2020-03-28	437834	23475	553	3494	6	0	3	1	0	3	2	3	3	1	2	5	5	5	5	1	2	5	4	1	3	1	1	1	1	1	1	1	1	1	1	1	1	1	2	30	33	31.5	1	1	1	1
20	2	00:01:37	2020-03-19	428522	3089	568	3934	2	1		1	1	3	3	3	3	2	2	1	2	1	1	1	2	1	2	2	3	1	1	1	2	1	1	1	1	1	1	1	2	1	1	20	26	23	1	1	1	1
21	1	00:02:11	2020-03-23	428030	3518	182	649	2	1		1	0	5	4	5	4	4	4	5	5	4	4	4	4	1	1	5	3	1	1	5	5	1	1	1	2	1	1	1	1	1	1	43	39	41	3	3	3	1
22	2	00:09:58	2020-02-05	413752	10994	192	1063	9	3		1	0	5	5	5	5	5	5	2	5	1	5	5	4	4	5	5	5	5	5	5	2	1	1	5	2	1	1	5	5	1	1	50	54	52	4	3	4	1
23	8	00:02:58	2020-04-05	412740	2168	619	2935	4	3		1	1	3	2	3	2	2	2	4	4	4	4	3	2	1	2	5	5	1	1	1	2	1	1	4	3	1	1	1	1	1	1	31	30	30.5	3	2	2	1
24	2	00:06:19	2020-03-20	408986	7828	152	1407	9	3		1	0	5	5	5	5	5	5	5	5	5	5	5	4	5	4	5	5	1	1	1	3	2	1	1	2	1	1	2	4	1	1	48	49	48.5	4	3	3	1
25	1	00:17:55	2020-03-25	406562	5368	203	1683	2	1		1	0	5	4	5	4	4	4	4	4	4	3	2	3	4	3	5	3	1	2	5	5	1	2	1	2	1	1	1	2	1	2	43	42	42.5	3	3	3	1
26	1	00:05:49	2020-03-27	401016	5368	203	2104	6	3		1	0	5	5	5	5	5	5	5	4	5	4	5	4	5	4	5	4	1	2	4	2	5	5	1	2	1	3	5	5	1	2	57	54	55.5	5	4	4	1
27	1	00:01:17	2020-03-20	398272	2685	185	1283	2	3		1	0	2	3	2	3	3	3	3	3	3	2	3	3	1	2	4	5	2	2	1	1	1	2	1	2	1	1	1	1	1	1	28	32	30	2	2	2	1
28	2	00:03:15	2020-03-19	393692	3132	298	2587	2	1		1	1	5	3	5	3	3	2	1	2	1	1	5	2	1	2	5	3	1	1	1	2	1	1	1	1	1	1	1	2	1	1	32	26	29	2	1	2	1
29	1	00:17:55	2020-03-23	375204	3957	128	806	6	1		1	0	3	4	3	4	3	4	4	4	4	3	4	3	1	3	4	3	1	2	4	5	1	2	1	2	1	1	1	2	1	2	35	42	38.5	2	3	3	1
30	1	00:02:25	2020-03-27	370222	4123	152	1270	2	3		1	1	5	3	5	3	4	3	1	2	1	2	2	2	2	1	5	5	1	1	4	2	1	1	1	2	1	1	1	1	1	2	34	29	31.5	3	2	2	1
31	1	00:05:30	2020-03-30	337686	5128	238	1166	2	1		0	0	4	3	4	3	4	3	1	2	1	2	3	2	1	1	5	2	1	3	5	4	1	3	1	2	1	3	1	1	1	2	33	34	33.5	2	3	2	1
32	1	00:07:40	2020-03-03	338047				1	1		1	0	5	4	5	4	3	4	5	4	3	4	4	3	1	3	4	3	1	1	1	1	1	1	1	2	1	1	5	4	1	1	40	38	39	3	2	3	1
33	2	00:39:59	2020-03-19	332166	10685	335	3824	10	1		1	0	5	5	5	5	5	5	4	5	5	5	3	4	4	5	5	3	4	4	4	3	1	1	1	2	1	1	5	4	2	2	53	52	52.5	4	3	4	1
34	5	00:01:55	2020-03-20	322024				3	3		1	0	5	4	5	4	4	4	1	3	1	3	5	4	1	3	5	4	1	3	1	3	1	1	1	2	1	1	1	1	1	2	33	40	36.5	3	3	3	1
35	2	00:02:36	2020-03-20	318128	5754	171	934	2	3		0	0	3	2	3	2	3	2	1	2	1	2	1	2	1	1	5	3	1	1	1	2	1	1	1	1	1	1	1	3	1	1	24	25	24.5	1	1	1	1
36	2	00:02:39	2020-03-19	314368	2321	288	1819	2	1		1	1	3	3	3	3	2	2	1	2	1	1	1	2	1	2	2	3	1	1	1	2	1	1	1	1	1	1	1	2	1	1	20	26	23	1	1	1	1
37	2	00:08:13	2020-03-20	310301	1800	475		2	1		1	1	3	3	3	3	3	3	1	2	1	2	4	3	1	2	5	5	1	1	1	2	1	1	1	1	1	1	2	1	1	1	28	30	29	2	2	2	1
38	1	00:06:31	2020-05-26	296695	6752	284	1315	2	1		1	1	4	4	4	4	3	3	2	3	1	3	3	3	1	2	5	2	1	2	3	4	3	1	3	2	1	2	1	1	1	2	33	36	34.5	2	2	2	1
39	1	00:05:47	2020-03-26	291141	2600	239	631	2	3		1	0	5	4	5	4	5	3	1	2	1	2	4	3	1	2	5	5	1	2	1	2	5	5	1	1	1	3	1	1	1	2	37	40	38.5	3	3	3	1
40	1	00:06:01	2020-03-09	287775				1	1		1	0	5	4	5	4	5	4	4	4	4	3	4	3	1	1	5	4	1	2	4	4	2	1	1	1	1	1	1	1	1	2	43	38	40.5	4	2	3	1
41	1	00:07:40	2020-03-27	286347	4439	177	1892	3	1		1	1	5	4	5	4	3	4	1	2	1	2	2	3	1	1	5	1	1	1	4	4	1	3	2	5	1	1	2	1	1	3	33	34	33.5	3	3	3	1
42	1	00:30:30	2020-03-06	284554	4861	141	1892	2	1		1	0	5	4	5	4	5	4	4	3	1	2	3	3	1	2	4	3	1	2	5	4	1	2	2	3	1	2	2	1	1	1	39	37	38	5	3	3	1
43	1	00:02:18	2020-03-28	283367	3427	74	189	6	0	5	1	0	1	1	1	1	1	1	1	1	1	1	1	1	1	1	2	2	1	1	3	3	1	1	2	3	1	1	2	1	1	1	18	17	17.5	2	1	1	1
44	1	00:56:47	2020-03-31	277048	10592	393	3159	10	1		1	1	5	4	5	4	3	4	5	5	1	5	3	3	5	4	5	2	4	3	5	4	5	5	2	3	1	2	1	2	2	2	50	49	49.5	4	4	4	1
45	2	00:01:30	2020-03-24	276614	1210	2255	3798	2	3		1	0	1	3	1	3	2	3	1	2	1	2	2	3	1	1	2	1	1	1	1	1	1	3	1	1	1	1	1	1	1	1	17	26	21.5	2	1	1	1
46	2	00:02:12	2020-03-31	273602	1707	129	823	2	3		0	0	4	3	4	3	4	2	1	2	1	2	4	2	1	1	5	3	1	1	1	3	1	1	1	2	1	3	1	3	1	1	30	30	30	3	2	2	1
47	8	00:14:59	2020-03-25	228837	2016	150	516	2	3		0	0	5	3	5	3	5	3	1	2	1	2	4	3	1	1	5	4	1	1	1	2	1	1	1	2	1	1	2	3	1	2	34	31	32.5	3	2	2	1
48	1	00:01:05	2020-03-23	207415	2168	104	1315	2	3		0	0	5	3	5	3	5	2	1	2	1	1	4	3	1	1	5	4	1	1	5	3	1	1	1	1	1	1	3	3	1	1	39	29	34	3	2	2	1
49	1	00:10:26	2020-03-30	203904	7239	281		6	1		1	1	5	2	5	3	3	2	5	3	1	3	2	2	1	1	1	1	1	1	1	1	2	1	1	2	1	1	1	1	3	1	32	23	27.5	2	1	2	1
50	1	00:03:44	2020-03-25	198637	2454	119	771	2	3		0	0	3	3	3	3	3	3	1	2	1	2	5	3	1	1	5	4	1	1	5	4	1	1	1	1	1	1	1	1	1	2	32	31	31.5	4	2	3	1
51	1	00:04:38	2020-03-25	198493	1206	124	508	2	3		0	0	5	3	5	3	5	2	1	2	1	1	5	3	1	1	5	3	1	1	1	1	1	1	1	1	1	1	2	4	1	1	35	27	31	4	1	2	1
52	1	00:03:02	2020-02-26	199365	2361	74	565	4	1		1	0	5	3	5	3	3	3	1	3	1	1	1	3	1	1	2	2	1	3	1	1	1	1	1	1	1	1	2	2	1	1	26	28	27	3	2	2	1
53	1	00:05:42	2020-03-23	188807	1381	393	1119	2	3		1	0	5	4	5	4	5	4	2	3	1	2	5	4	1	1	5	4	1	1	5	5	1	3	1	2	1	3	1	1	2	4	40	43	41.5	4	3	3	1
54	1	00:17:59	2020-04-09	188719	11776	1479	8468	6	2		1	0	5	4	5	4	5	4	5	4	4	3	5	4	5	4	5	5	5	5	5	4	1	3	1	1	1	1	1	2	1	1	53	48	50.5	4	3	4	1
55	1	00:01:51	2020-02-26	184254	2457	93	564	4	1		1	0	5	3	5	3	3	3	1	2	1	1	4	2	1	1	1	3	1	1	1	1	1	1	1	2	1	1	1	1	1	1	27	24	25.5	2	1	1	1
56	2	00:01:36	2020-04-07	178943	3268	111	2355	2	1		1	0	5	3	5	3	1	3	1	3	1	1	1	2	1	1	1	2	1	3	5	4	1	1	1	2	1	2	1	1	1	1	26	30	28	2	2	2	1
57	1	00:09:04	2020-03-27	177886	2817	998	2661	4	3		0	0	5	4	5	4	5	4	4	5	5	5	5	4	5	4	5	5	1	1	1	1	1	1	1	1	1	1	1	1	1	1	45	41	43	3	1	2	1
58	6	00:04:45	2020-02-23	170666	1874	108	343	2	3		0	0	5	4	5	4	5	4	1	3	1	4	4	4	1	3	5	5	1	1	1	3	1	1	1	1	1	2	5	5	1	1	37	44	40.5	4	2	3	1
59	1	00:05:35	2020-04-02	170170	8399	203	1015	2	1		1	0	5	3	5	3	5	3	5	4	1	3	4	3	1	2	1	3	1	1	5	5	1	1	1	2	1	1	1	1	1	2	37	35	36	3	2	2	1
60	1	00:35:55	2020-04-03	169530	3929	117	1228	3	1		0	0	5	3	5	3	5	3	1	3	1	3	5	2	1	2	5	2	2	2	1	2	1	1	5	5	1	1	5	4	5	5	43	36	39.5	4	2	3	1
61	1	00:04:49	2020-03-23	166518	1378	94	429	2	3		1	0	1	3	1	3	5	2	5	5	5	5	5	3	5	4	1	1	1	1	1	2	1	1	1	1	1	1	1	1	1	1	34	33	33.5	3	1	2	1
62	1	00:06:59	2020-03-25	161540	1560	110	375	2	3		0	1	1	3	1	3	5	3	1	2	1	1	4	2	1	1	5	3	1	1	1	2	1	1	1	2	1	1	1	1	1	1	25	25	25	2	1	1	1
63	6	00:08:26	2020-04-07	162168	2007	105	753	9	3		1	0	5	5	5	5	5	5	5	5	5	5	4	5	5	5	5	5	5	5	5	5	5	5	1	2	1	3	4	3	1	2	60	63	61.5	4	4	4	1
64	2	00:01:00	2020-03-24	159525	576	1197	1289	2	3		0	0	5	3	5	3	1	3	1	2	1	2	4	4	3	2	5	5	1	1	1	1	1	1	1	1	1	1	1	1	5	4	35	33	34	2	1	2	1
65	2	00:04:29	2020-03-16	155805	810	55	124	6	1		1	0	5	3	5	3	3	2	1	2	1	1	1	2	2	1	4	3	1	1	4	4	1	1	1	2	2	1	2	1	1	1	33	26	29.5	2	2	2	1
66	1	00:01:32	2020-04-06	155645	1267	76	429	2	3		1	0	5	2	5	2	5	2	1	2	1	1	5	3	1	1	3	2	1	1	1	2	1	1	1	1	1	1	1	1	1	1	32	22	27	2	1	2	1
67	6	00:03:35	2020-03-23	155498	1039	60	152	2	3		1	0	5	3	5	3	4	2	1	2	1	1	1	3	1	1	1	3	1	1	1	1	1	1	1	2	1	1	1	1	2	3	26	26	26	3	1	2	1
68	1	00:07:53	2020-03-17	154064				1	1		1	0	5	4	5	4	5	4	3	3	2	3	3	3	1	1	3	4	1	5	5	5	1	2	1	3	1	2	1	1	1	1	37	42	39.5	3	3	3	1
69	2	00:01:10	2020-03-17	153855	1757	50	505	2	1		1	0	5	3	5	3	4	3	1	1	1	1	2	2	1	1	3	2	5	3	1	2	1	1	1	1	1	1	1	1	1	1	32	25	28.5	2	1	2	1
70	7	00:06:44	2020-04-13	152813	2557	133	216	2	1		1	0	1	1	1	1	1	1	1	3	1	3	1	2	1	1	1	1	1	1	1	1	1	1	1	1	1	1	1	1	1	1	14	19	16.5	1	1	1	1
71	1	00:01:28	2020-03-27	149479	1701	81	480	2	3		1	1	5	3	5	3	5	3	1	2	1	2	1	3	1	2	4	5	1	1	1	1	1	1	1	1	1	1	1	1	1	1	29	29	29	2	1	2	1
72	2	00:07:00	2020-03-22	145061	1694	160	1520	9	3		1	0	5	5	5	5	5	5	5	5	5	5	5	5	5	5	5	5	5	4	5	5	1	1	1	3	1	3	5	4	1	1	58	58	58	5	3	4	1
73	2	00:12:26	2020-04-01	144495	2383	128	1055	3	3		1	0	5	4	5	4	5	4	2	3	1	2	4	4	1	2	5	5	4	3	1	3	1	3	1	1	1	1	5	5	1	1	41	44	42.5	4	3	3	1
74	1	00:02:01	2020-03-23	138262	1107	80	289	2	3		1	0	5	3	5	3	5	3	2	3	1	3	5	4	1	1	5	5	1	1	5	4	1	2	1	3	1	1	1	3	1	1	39	37	38	3	2	2	1
75	2	00:04:12	2020-03-23	137768	2360	92	816	9	3		1	0	5	5	5	5	4	5	5	5	5	5	4	4	5	5	5	4	5	4	4	3	1	3	1	1	1	1	1	2	1	4	51	55	53	4	4	4	1
76	1	00:08:35	2020-02-26	134876	1102	332	335	3	1		1	0	5	3	5	3	5	3	4	4	3	3	2	2	2	2	4	3	5	4	2	1	1	1	1	1	1	1	1	1	1	1	41	32	36.5	3	1	2	1
77	2	00:12:56	2020-03-24	132383	1266	822	1372	9	3		1	0	5	5	5	5	5	5	5	5	5	5	5	4	5	5	5	5	1	1	5	4	1	4	1	3	1	1	1	1	1	3	50	53	51.5	4	4	4	1
78	1	00:11:12	2020-03-22	128715	3930	86	542	5	1		1	0	5	5	5	5	5	3	5	5	5	5	4	3	5	5	5	2	1	1	5	5	5	5	1	2	1	1	1	1	2	1	54	47	50.5	4	3	4	1
79	2	00:02:08	2020-03-19	123604	824	50	173	6	1		1	0	5	3	5	3	3	2	3	4	5	5	1	2	1	5	3	1	1	1	1	3	1	1	1	1	1	1	1	1	1	1	32	33	32.5	3	2	2	1
80	2	00:04:04	2020-03-20	119557	593	23	80	6	3		1	0	5	4	5	4	3	4	2	3	1	3	3	3	1	2	5	5	4	3	4	4	1	1	1	1	1	1	5	5	1	1	41	43	42	4	2	3	1
81	1	00:52:48	2020-03-29	119374	1530	146	832	3	1		0	1	5	3	5	3	5	3	1	2	1	2	5	2	1	1	5	4	1	1	5	4	5	5	1	2	5	5	1	1	1	3	46	39	42.5	4	3	3	1
82	2	00:03:47	2020-03-13	119011	2297	66	583	7	3		1	0	5	5	5	5	5	4	4	5	4	5	5	4	5	4	5	5	5	5	4	2	1	2	1	2	1	1	1	3	1	4	51	54	52.5	4	3	4	1
83	5	00:02:59	2020-03-23	116719	872	64	155	2	3		1	1	5	3	5	3	5	3	1	2	1	2	5	3	1	2	5	3	1	1	5	4	1	1	1	1	1	1	5	4	5	5	46	37	41.5	4	2	3	1
84	1	00:14:55	2020-03-19	112284	576	654	1108	3	3		1	0	5	5	5	5	5	5	1	2	1	1	5	4	1	2	5	5	1	3	5	5	2	3	5	5	1	2	5	5	4	5	46	52	49	4	4	4	1
85	2	00:10:40	2020-05-20	1868151	39000	1200	7068	2	2		1	0	3	2	3	3	5	2	1	1	1	1	4	2	1	1	5	4	1	1	3	1	5	4	1	1	1	1	1	1	5	5	39	29	34	3	2	2	1
86	2	00:06:39	2020-05-18	1125559	7100	4100	10870	2	1		1	1	3	1	3	1	2	1	1	1	1	1	1	2	1	1	3	3	1	1	2	3	2	1	1	3	1	1	1	2	2	1	24	20	22	2	1	1	1
87	2	00:05:08	2020-04-08	834124	13000	712000	4350	7	1		1	0	5	4	5	4	3	4	1	1	1	1	5	3	1	1	5	5	1	1	4	5	2	2	1	3	1	3	1	1	3	5	38	40	39	3	3	3	1
88	2	00:08:09	2020-05-19	644500	6700	1200	13410	2	3		1	0	3	4	3	4	2	4	1	2	1	1	4	4	2	1	5	5	1	1	2	3	2	5	1	2	1	1	1	1	1	2	29	38	33.5	3	3	3	1
89	2	00:11:22	2020-04-11	619352	26000	573	3879	9	3		1	0	5	4	5	4	5	4	5	5	5	5	5	4	5	5	5	5	5	5	5	2	5	5	4	2	1	1	4	1	4	3	64	53	58.5	5	4	4	1
90	2	00:10:30	2020-03-18	594335	9100	229	1714	9	3		1	0	5	4	5	4	5	4	5	5	5	5	5	4	5	5	5	3	5	5	5	3	5	3	1	3	1	1	1	1	2	1	59	48	53.5	5	4	4	1
91	2	00:41:36	2020-03-28	574202	9200	318	2446	6	1		1	1	5	4	5	4	3	4	1	3	1	1	3	3	1	1	3	4	3	5	4	4	5	3	5	5	2	4	1	1	1	1	38	42	40	2	4	3	1
92	2	00:09:33	2020-04-04	506133	6900	354	2708	7	1		1	0	5	3	5	3	5	3	2	3	1	1	4	3	1	1	4	4	4	3	5	5	2	2	1	2	1	2	2	1	5	5	46	39	42.5	4	3	3	1
93	2	00:06:56	2020-04-21	394200	4900	2800	11725	2	2		1	0	5	3	5	3	4	2	1	2	1	1	3	3	1	1	3	3	1	1	2	1	5	4	1	3	1	1	1	2	1	1	34	28	31	2	1	2	1
94	1	00:08:04	2020-03-17	262678				1	1		1	0	5	2	5	2	5	3	2	2	1	1	1	3	2	1	5	3	1	1	5	5	5	2	1	3	1	1	1	1	1	1	40	28	34	2	2	2	1
95	2	00:02:55	2020-04-11	260077	5900	254	1856	7	1		1	0	5	4	5	4	4	3	1	3	1	1	1	4	1	1	1	2	1	3	5	5	5	1	1	3	1	1	1	1	1	1	33	34	33.5	2	2	2	1
96	1	00:18:20	2020-05-24	254721	11000	605	2024	6	1		1	1	5	3	5	3	4	2	5	4	4	5	4	2	1	1	4	2	1	1	1	3	5	4	1	2	1	1	5	4	5	4	50	39	44.5	4	3	3	1
97	2	00:10:42	2020-04-03	249375	3600	168	1523	7	1		1	0	5	4	5	4	5	4	1	3	2	1	4	4	1	1	4	4	1	3	5	5	5	4	1	3	1	3	1	2	5	4	45	46	45.5	4	4	4	1
98	6	00:02:05	2020-05-23	247987	1900	237	405	4	3		1	1	4	2	4	3	4	3	1	1	1	1	4	3	1	1	4	4	4	3	5	2	5	4	1	1	1	1	1	3	1	2	40	33	36.5	3	2	2	1
99	2	00:20:49	2020-04-23	244539	6400	195	1539	9	3		1	0	5	4	5	4	5	4	5	5	5	5	5	4	5	5	5	4	1	1	5	4	5	4	5	4	1	2	1	1	1	1	54	48	51	5	4	4	1
100	1	00:01:08	2020-05-26	234724	671	1300	2834	2	3		1	1	5	2	5	3	1	2	2	2	2	1	5	2	1	1	5	2	1	1	1	3	4	3	1	1	1	1	1	1	4	4	38	28	33	2	2	2	1
101	2	00:05:54	2020-05-19	225186	2800	304	3437	2	2		1	1	4	2	3	2	3	2	1	1	1	1	4	1	1	2	5	1	1	1	1	1	1	3	1	1	1	1	1	1	1	3	28	22	25	2	1	1	1
102	2	00:04:23	2020-04-07	186882	3800	196	1564	7	1		1	0	5	2	5	3	4	3	2	3	2	1	4	2	1	1	4	2	1	2	4	4	2	1	1	2	1	1	1	1	1	1	37	27	32	2	2	2	1
103	2	00:40:05	2020-04-22	182988	7500	245	2367	10	1		1	0	5	4	5	4	5	4	5	5	5	5	4	4	5	4	5	5	5	4	5	4	5	3	4	4	1	1	5	3	1	1	61	51	56	5	4	4	1
104	2	00:07:49	2020-04-13	166184	6400	294	1056	5	3		0	0	5	4	5	4	5	4	5	5	5	2	5	4	5	3	5	5	5	5	5	1	1	1	2	3	1	1	5	5	1	3	58	47	52.5	5	3	4	1
105	2	00:04:49	2020-05-03	155142	7600	127	1543	7	1		1	0	5	3	5	3	5	4	5	5	5	2	5	3	5	4	1	2	4	3	4	5	2	1	1	2	1	2	5	5	1	1	53	43	48	3	3	3	1
106	8	00:02:37	2020-05-18	135318	904	382		4	1		1	1	3	1	3	1	2	1	1	1	1	1	1	2	2	1	4	3	1	1	1	3	1	1	1	2	1	1	1	1	1	1	23	19	21	1	1	1	1
107	2	00:17:37	2020-05-12	134770	2300	76	430	2	3		1	0	5	4	5	3	5	3	4	3	2	1	5	3	1	1	5	4	1	1	1	2	1	1	5	4	2	1	1	1	1	2	39	30	34.5	3	2	2	1
108	2	00:04:15	2020-05-18	133297	1400	535	3744	2	1		1	1	3	1	3	1	2	1	1	1	1	1	1	2	2	1	4	3	1	1	1	3	1	1	1	2	1	1	1	1	1	1	23	19	21	1	1	1	1
109	8	00:02:55	2020-04-13	129781	1000	292	771	2	3		0	0	1	1	1	1	1	1	1	2	1	1	1	3	1	1	4	5	1	1	1	2	2	2	1	1	1	1	1	1	2	1	19	23	21	2	1	1	1
110	2	00:02:45	2020-05-19	124754	526	303	1302	2	3		0	1	3	2	3	2	3	2	2	1	1	1	3	2	1	1	1	2	1	1	2	2	1	2	1	1	1	1	1	1	5	4	28	24	26	2	1	2	1
111	2	00:12:36	2020-05-15	113694	4700	72	1249	9	3		1	0	5	5	5	5	5	5	5	5	5	4	5	4	5	4	5	4	5	5	5	5	1	1	1	3	1	1	5	4	1	1	58	53	55.5	4	3	4	1
112	1	00:01:46	2020-05-15	104017	336	1100	1361	2	3		1	0	4	2	4	2	1	3	1	3	1	3	1	3	1	1	1	2	1	1	1	2	1	3	1	2	1	1	1	1	1	1	20	28	24	2	2	2	1
113	2	00:02:01	2020-03-19	99637	658	31	207	2	3		1	0	4	2	4	2	3	2	4	3	1	1	3	3	1	1	1	3	1	1	5	4	1	1	1	1	1	1	5	4	1	1	35	29	32	2	2	2	1
114	2	00:01:27	2020-05-21	93045	854	212	1372	5	3		0	0	1	1	1	1	3	1	2	1	1	1	1	3	1	1	5	5	1	1	1	1	1	3	1	1	1	1	1	1	3	1	23	22	22.5	1	1	1	1
115	2	00:04:30	2020-04-07	92305	526	1600	1901	6	3		0	0	5	4	5	3	5	4	2	1	2	1	5	4	1	1	5	5	1	1	1	2	1	3	1	2	1	1	1	3	1	1	36	34	35	2	2	2	1
116	8	00:27:41	2020-05-27	91724	3200	756	3539	7	3		1	0	5	3	5	4	5	4	5	5	5	5	5	4	5	5	5	5	5	3	5	4	1	3	5	4	1	1	1	3	1	1	54	50	52	5	4	4	1
117	2	00:02:54	2020-04-05	89588	4800	163	1416	2	1		1	0	3	1	3	2	3	2	2	2	1	1	2	2	2	1	1	2	5	2	5	5	1	1	1	1	1	1	5	4	1	1	35	27	31	2	1	2	1
118	2	00:09:40	2020-04-08	86693	1800	90	799	7	3		1	0	5	2	5	3	5	3	2	3	1	1	5	3	1	1	5	5	1	1	5	5	2	1	1	3	1	1	1	1	1	1	40	31	35.5	4	2	3	1
119	8	00:01:03	2020-05-18	86201	272	53	348	4	1		1	1	3	1	3	1	2	1	1	1	1	1	1	2	2	1	4	3	1	1	1	3	1	1	1	2	1	1	1	1	1	1	23	19	21	1	1	1	1
120	2	00:11:48	2020-03-27	81520	1700	73	457	7	3		1	0	5	4	5	5	5	5	5	5	5	5	5	4	5	4	5	5	5	4	5	4	5	5	1	2	1	3	5	5	5	2	66	60	63	5	4	5	1
121	2	00:07:01	2020-04-13	81943	1500	106	936	7	3		1	0	5	3	5	3	5	3	5	5	5	5	5	3	5	4	5	4	1	1	1	3	1	1	1	3	1	1	1	2	1	3	46	41	43.5	3	2	3	1
122	2	00:05:32	2020-04-07	79872	1100	163	1354	2	3		1	0	3	1	3	3	5	3	3	2	1	1	5	3	1	1	5	4	1	1	1	1	5	4	1	1	1	1	1	1	5	3	40	29	34.5	3	2	2	1
123	2	00:08:23	2020-04-29	75569	635	220	921	2	3		0	0	3	3	3	2	5	2	1	1	1	1	5	3	1	1	5	5	1	1	1	1	5	3	1	1	1	1	1	2	5	3	38	29	33.5	3	1	2	1
124	8	00:05:12	2020-05-19	75536	665	220	1669	2	3		2	0	3	2	3	3	3	2	1	2	1	2	1	3	1	1	5	5	1	1	1	2	5	3	1	3	1	1	1	1	5	2	32	30	31	3	2	2	1
125	2	00:13:44	2020-04-10	74935	2700	102	1282	2	2		1	0	2	2	4	2	4	2	1	1	1	1	4	3	5	5	5	3	1	1	1	3	5	3	1	3	1	1	1	1	1	1	36	29	32.5	3	2	2	1
126	2	00:10:25	2020-04-15	72336	3800	31	547	3	1		1	0	4	2	4	3	3	3	1	2	1	1	3	2	1	1	2	2	1	1	5	4	5	4	5	4	1	2	1	1	1	2	33	30	31.5	3	3	3	1
127	1	00:01:49	2020-05-26	69097	306	177	341	2	3		0	0	5	5	5	5	5	2	1	3	2	1	4	4	1	2	5	5	1	1	1	2	1	3	1	1	1	1	1	1	1	2	34	37	35.5	3	1	2	1
128	8	00:02:59	2020-05-21	67174	551	128	538	2	3		0	0	5	2	5	2	4	2	2	2	1	1	4	3	1	1	5	4	1	1	1	2	1	2	1	2	1	1	1	1	3	1	35	25	30	3	1	2	1
129	2	00:07:38	2020-05-19	66669	542	327	1169	4	1		1	1	3	1	3	1	2	1	2	1	2	1	1	2	2	1	4	3	1	1	1	3	1	1	1	3	2	1	1	2	4	1	29	20	24.5	2	1	1	1
130	2	00:04:16	2020-05-06	66671	4800	146	715	7	1		1	0	5	5	5	5	5	5	5	5	1	1	2	4	5	5	5	3	5	5	5	4	1	1	5	4	1	1	2	1	5	4	52	49	50.5	4	4	4	1
131	2	00:07:29	2020-05-18	65427	651	497	1726	2	1		1	1	3	1	3	1	2	1	1	1	1	1	1	2	2	1	4	3	1	1	1	3	1	1	1	2	1	1	1	1	1	1	23	19	21	1	1	1	1
132	8	00:08:11	2020-03-20	63980	542	21	131	7	3		1	0	5	3	5	4	5	4	5	5	5	5	4	4	5	4	4	3	5	2	5	4	1	3	1	3	1	1	1	1	2	1	53	44	48.5	3	3	3	1
133	2	00:09:04	2020-05-19	63857	415	153	929	2	3		1	1	3	2	3	2	4	2	1	1	1	1	4	2	1	1	4	4	1	1	1	3	2	1	5	4	1	1	1	1	2	4	29	26	27.5	2	1	2	1
134	2	00:09:12	2020-04-18	63428	5000	73	1367	6	1		1	0	3	1	3	1	3	1	3	2	3	1	2	2	3	1	3	3	2	1	1	2	1	1	1	1	1	1	1	1	1	1	30	19	24.5	1	1	1	1
135	8	00:02:41	2020-05-26	60037	328	887		4	3		1	1	5	3	5	3	5	3	3	2	3	1	4	4	1	1	1	4	1	1	1	1	1	2	5	1	1	1	1	3	1	2	33	31	32	3	2	2	1
136	2	00:13:27	2020-05-11	55457	1000	70	94	6	1		0	0	5	2	5	2	1	1	1	2	1	1	1	1	1	1	1	1	1	1	4	4	2	1	1	3	1	1	2	1	1	1	27	20	23.5	1	1	1	1
137	2	00:17:14	2020-03-28	54628	837	44	400	9	3		1	0	5	4	5	4	5	4	2	2	2	1	5	3	2	2	5	5	1	1	5	3	5	5	1	2	1	1	1	1	4	1	48	37	42.5	4	3	3	1
138	2	00:24:15	2020-03-24	53613	935	52	312	7	3		1	0	5	5	5	5	5	5	5	4	5	2	5	4	5	4	5	3	5	5	5	2	5	5	1	1	1	2	1	2	5	3	62	51	56.5	3	3	3	1
139	2	00:15:13	2020-05-19	2007898	39000	1000	6836	2	2		1	0	3	1	3	1	4	1	2	2	2	1	2	1	1	1	1	1	1	1	1	1	5	5	1	1	1	1	1	1	1	2	28	20	24	2	1	1	1
140	2	00:08:59	2020-04-22	885520	24000	2800	12815	2	1		0	0	4	2	4	2	2	2	1	2	1	1	3	2	1	1	1	3	1	1	1	2	1	1	1	2	1	1	1	2	2	1	24	23	23.5	2	1	1	1
141	2	00:10:26	2020-03-12	799003	10000	238	1913	9	3		1	0	5	5	5	5	5	5	5	5	5	5	5	4	5	5	5	5	5	4	5	1	1	1	1	3	1	1	5	4	5	3	62	53	57.5	5	3	4	1
142	2	00:11:07	2020-05-19	569360	13000	911	8268	2	3		0	1	4	3	4	1	3	1	1	2	1	2	1	2	1	1	5	2	1	1	1	1	1	1	1	1	1	1	1	1	5	4	30	23	26.5	1	1	1	1
143	2	00:12:39	2020-03-31	365516	2600	541	2901	2	3		1	0	5	4	5	3	5	3	2	1	2	1	5	3	1	1	5	4	4	3	4	3	1	1	1	2	1	1	5	5	5	3	50	36	43	3	3	3	1
144	2	00:04:04	2020-04-05	218139	4700	406	3488	2	3		1	1	5	3	5	2	2	2	1	1	1	1	4	2	1	1	5	2	1	1	1	3	1	1	1	3	1	1	1	1	5	3	34	24	29	1	1	1	1
145	6	00:15:47	2020-03-21	197547	3600	167	565	2	3		1	0	4	2	4	3	5	2	5	5	5	4	5	3	1	2	5	4	2	1	4	3	1	1	1	1	2	1	1	1	5	3	49	35	42	4	2	3	1
146	8	00:19:30	2020-05-10	172720	5300	1400	5101	7	3		1	0	5	3	5	3	5	3	5	5	5	5	5	4	1	1	5	4	2	1	1	1	1	2	1	3	1	1	1	1	2	2	44	36	40	4	3	3	1
147	2	00:03:28	2020-05-18	170591	2600	369	3678	2	2		1	1	3	1	3	1	1	1	1	1	1	1	4	2	1	1	4	2	1	1	1	1	3	1	1	1	1	1	1	1	2	1	27	16	21.5	2	1	1	1
148	8	00:12:49	2020-04-29	125658	3400	165	2306	2	1		1	1	5	3	5	2	4	2	2	2	2	1	3	2	1	1	4	4	1	1	5	4	1	3	1	2	2	1	1	1	1	4	37	31	34	2	2	2	1
149	1	00:05:08	2020-05-23	100573	1600	94	574	7	3		0	0	5	3	5	2	5	3	5	4	5	5	5	3	1	1	1	1	1	1	1	1	1	1	1	1	1	1	1	1	2	1	39	28	33.5	2	1	2	1
150	2	00:04:50	2020-03-26	95746	505	243	469	2	3		1	0	2	1	2	2	4	2	1	1	1	1	5	2	1	1	5	5	1	1	1	2	1	1	1	1	1	1	1	1	1	1	27	22	24.5	2	1	1	1
151	6	00:02:09	2020-02-13	91844	640	33	181	2	3		2	0	5	3	5	3	4	3	1	1	1	1	5	4	1	1	5	5	1	1	1	1	1	1	5	4	1	1	5	4	1	3	37	32	34.5	2	2	2	1
152	2	00:04:11	2020-04-12	79856	3900	56	898	7	1		1	0	4	3	4	3	4	3	2	3	1	1	4	2	2	1	5	1	4	4	1	3	1	1	1	2	1	1	1	1	1	4	35	31	33	1	2	2	1
153	2	00:19:14	2020-04-15	78364	1000	138	682	6	3		1	0	5	3	5	3	5	3	2	3	2	1	1	3	1	1	5	4	2	1	1	3	1	3	1	2	2	1	2	1	1	2	35	32	33.5	3	3	3	1
154	2	00:18:00	2020-03-04	65417	419	27	452	1	3		1	0	5	3	5	5	4	3	1	1	1	1	4	4	1	1	5	5	1	3	2	3	1	1	5	5	1	1	1	1	4	2	36	34	35	2	2	2	1
155	8	00:03:03	2020-05-18	64607	1000	559	2398	2	2		0	0	5	3	5	2	3	2	1	1	1	1	3	2	1	1	4	1	1	1	1	1	1	3	1	1	1	1	1	1	1	2	29	22	25.5	2	1	1	1
156	2	00:02:29	2020-03-19	63283	591	21	404	2	3		0	0	4	4	4	4	3	4	4	4	4	1	5	4	1	1	5	4	1	1	1	3	1	2	1	2	1	1	1	3	1	1	36	37	36.5	2	3	2	1
157	1	00:38:22	2020-03-23	893829	39000	2100	8223	6	1		1	0	3	1	3	1	5	1	1	2	1	1	3	1	1	1	5	4	1	1	1	3	1	3	2	3	2	1	1	1	2	3	30	24	27	2	2	2	1
158	1	00:08:40	2020-03-22	654884	4400	155	833	6	1		1	0	4	2	4	2	3	2	1	2	1	1	3	2	1	1	5	2	1	1	2	1	2	1	1	1	1	1	2	1	2	1	32	20	26	2	1	2	1
159	1	00:01:36	2020-03-23	375647	3300	206	1916	3	3		1	0	4	2	4	1	4	1	1	1	1	1	4	2	1	1	3	3	1	1	2	3	1	1	1	1	1	3	1	1	1	1	29	22	25.5	2	1	1	1
160	1	00:44:21	2020-05-23	87155	8100	124	1536	6	1		1	0	5	2	5	4	5	4	5	5	5	4	5	3	5	4	5	2	5	3	5	5	1	3	1	3	1	1	1	2	1	1	54	43	48.5	5	3	4	1
161	1	00:02:12	2020-02-26	77547	629	124	279	2	3		1	0	4	1	4	1	4	1	2	3	2	1	2	3	1	1	2	3	1	1	1	3	1	1	1	1	1	1	1	1	2	1	28	22	25	3	1	2	1
162	1	00:02:26	2020-04-01	75567	327	61	342	2	3			0	3	1	3	1	1	1	1	1	1	1	1	1	1	1	4	3	1	1	1	1	1	1	1	1	1	1	1	1	1	1	21	16	18.5	1	1	1	1
163	2	00:02:30	2020-03-23	71115	683	41	302	2	3		0	0	5	3	5	3	3	3	4	2	1	1	5	4	1	1	5	5	1	1	1	3	1	3	1	1	1	1	1	1	2	1	36	32	34	2	2	2	1
164	2	00:11:56	2020-03-19	4716083	102209	5397	15206	2	3		1	0	3	1	3	1	1	1	1	1	1	1	1	1	1	1	5	5	1	1	1	1	1	1	1	1	1	1	1	1	1	1	22	18	20	2	1	1	1
165	4	00:21:23	2020-03-24	295253	13264	3373	10050	6	2		1	0	4	2	4	2	4	3	4	5	1	1	4	3	5	4	5	5	1	1	1	1	1	3	1	2	1	1	1	1	1	3	37	35	36	2	2	2	1
166	6	00:01:47	2020-03-17	185602	1404	103	183	2	3		1	0	4	1	4	1	1	1	1	2	1	1	1	2	1	1	1	3	1	1	1	2	1	1	1	1	1	1	1	1	1	1	20	19	19.5	1	1	1	1
167	1	00:15:26	2020-03-26	87846	1542	536		7	2		1	0	5	2	5	2	5	2	1	2	1	1	4	2	1	1	5	5	1	1	1	1	1	1	5	4	1	1	1	1	2	1	34	23	28.5	1	1	1	1
168	2	00:08:21	2020-03-23	194985	4200	130	963	7	1		1	0	5	2	5	3	5	3	5	3	2	1	2	3	1	1	3	5	1	2	5	4	1	1	1	2	1	1	1	1	2	1	39	31	35	3	3	3	1
[truncated: 10 more columns]
